# Supplementary material for: Extracellular vesicles and their RNA cargo facilitate bidirectional cross-kingdom communication between human and bacterial cells
Source: Gut Microbes. 2026 Feb 20;18(1):2630482. doi: 10.1080/19490976.2026.2630482 (PMC12928640; doi:10.1080/19490976.2026.2630482)
Supplement: Supplementary_Table4_final.xlsx [file KGMI_A_2630482_SM6290.xlsx]

## Sheet: L. casei
Gene	Timepoint	Treatment	Log2 Fold Change	Absolute Cohen's d
CCL15	10 h	Incubation	1.09123	1.10977
CCL2	10 h	Incubation	1.59485	1.11153
CCL25	10 h	Incubation	-2.33578	1.62352
CXCL11	10 h	Incubation	1.79282	1.86692
CXCL5	10 h	Incubation	4.10669	1.24633
CXCL8	10 h	Incubation	1.41267	1.4223
IFIT1	10 h	Incubation	-1.4921	1.76143
IFIT2	10 h	Incubation	-1.09612	0.890373
IL6	10 h	Incubation	-2.54392	0.859498
NLRP1	10 h	Incubation	-1.45035	0.848228
NLRP9	10 h	Incubation	-2.23006	1.36116
CCL15	10 h	Transfection	2.02591	1.00754
CCL2	10 h	Transfection	-1.45652	1.20783
CX3CL1	10 h	Transfection	-1.47947	1.21311
CXCL10	10 h	Transfection	1.27599	1.25477
CXCL8	10 h	Transfection	-1.66965	1.46013
NOD2	10 h	Transfection	-1.13657	1.39605
CASP1	24 h	Incubation	1.897	0.912871
CCL20	24 h	Incubation	1.52157	1.30628
CCL25	24 h	Incubation	-1.72923	1.89462
CX3CL1	24 h	Incubation	1.19899	1.09416
CXCL11	24 h	Incubation	-1.84616	1.09666
CXCL8	24 h	Incubation	2.95126	1.18457
IL1B	24 h	Incubation	-1.50467	0.984391
IL6	24 h	Incubation	1.16337	0.912871
NLRP1	24 h	Incubation	3.52346	1.10241
TLR3	24 h	Incubation	1.51731	1.3034
TLR6	24 h	Incubation	-1.23143	1.1022
TLR7	24 h	Incubation	1.50457	0.895245
TLR8	24 h	Incubation	1.16337	0.912871
CASP1	24 h	Transfection	-1.52533	0.944592
CCL20	24 h	Transfection	-1.03364	1.06752
CXCL11	24 h	Transfection	-1.65813	1.52701
NLRP1	24 h	Transfection	-2.58824	1.02285
TLR3	24 h	Transfection	-1.45405	1.51621
TLR7	24 h	Transfection	-3.56452	1.44389
CCL15	48 h	Incubation	-2.02374	1.14793
CCL20	48 h	Incubation	1.98615	1.83604
IL1A	48 h	Incubation	1.15778	1.39836
IL1B	48 h	Incubation	1.29536	2.3492
IL36G	48 h	Incubation	1.64687	0.826074
NLRP1	48 h	Incubation	2.43644	1.00539
NLRP9	48 h	Incubation	1.03589	0.994154
TLR6	48 h	Incubation	-1.66736	1.15268
CASP1	48 h	Transfection	-1.68821	0.853223
CX3CL1	48 h	Transfection	-2.7931	1.27828
CXCL10	48 h	Transfection	1.10712	0.949888
IL36G	48 h	Transfection	-2.76474	1.52771
NOD2	48 h	Transfection	1.03696	0.949982
TLR3	48 h	Transfection	1.60526	1.22997
TLR6	48 h	Transfection	-1.37347	0.979879
Log2 Fold Change > 0 indicates higher expression of the gene in Caco-2 cells following treatment
Log2 Fold Change < 0 indicates reduced expression of the gene in Caco-2 cells following treatment

## Sheet: E. faecalis
Gene	Timepoint	Treatment	Log2 Fold Change	Absolute Cohen's d
CXCL8	10 h	Incubation	1.65514	2.552
IL6	10 h	Incubation	-2.33351	0.858741
CCL2	10 h	Transfection	-2.56531	1.5899
CCL5	10 h	Transfection	1.24219	0.816497
CXCL11	10 h	Transfection	-1.83096	0.816497
IL1B	10 h	Transfection	-2.00884	2.17109
NOD2	10 h	Transfection	1.56139	1.49361
TLR3	10 h	Transfection	2.13102	1.09058
CASP1	24 h	Incubation	1.70426	0.912871
CCL25	24 h	Incubation	-1.09082	1.89348
CXCL11	24 h	Incubation	-1.20984	1.09636
IFIT1	24 h	Incubation	1.47682	1.79245
IL1A	24 h	Incubation	-1.24086	0.929972
TLR4	24 h	Incubation	1.70426	0.912871
CXCL10	24 h	Transfection	3.4776	1.79648
CXCL5	24 h	Transfection	1.31605	0.912871
IL1A	24 h	Transfection	-1.48428	1.1762
NLRP1	24 h	Transfection	-1.94398	0.937732
Log2 Fold Change > 0 indicates higher expression of the gene in Caco-2 cells following treatment
Log2 Fold Change < 0 indicates reduced expression of the gene in Caco-2 cells following treatment

## Sheet: P. mirabilis
Gene	Timepoint	Treatment	Log2 Fold Change	Absolute Cohen's d
CCL20	10 h	Incubation	1.44299	1.17232
CX3CL1	10 h	Incubation	1.66275	1.03366
CXCL10	10 h	Incubation	2.81665	2.16353
CXCL11	10 h	Incubation	2.4728	1.40951
CXCL5	10 h	Incubation	6.58217	1.92982
CXCL6	10 h	Incubation	3.7047	1.73967
CXCL8	10 h	Incubation	2.13128	1.39149
IL36G	10 h	Incubation	-2.10609	1.04401
TLR7	10 h	Incubation	1.52325	0.9611
CCL20	10 h	Transfection	-1.42736	0.933866
CX3CL1	10 h	Transfection	-2.04499	0.978758
IL1B	10 h	Transfection	-1.04699	0.986102
IFIT1	10 h	Transfection	-1.14044	1.67425
TLR7	10 h	Transfection	-1.51866	0.978104
CASP1	24 h	Incubation	2.3442	2.0754
CCL20	24 h	Incubation	2.03929	1.55699
CXCL10	24 h	Incubation	2.07598	2.27457
CXCL8	24 h	Incubation	2.87987	0.918739
NOD2	24 h	Incubation	1.3054	1.20623
TLR3	24 h	Incubation	1.97942	2.00177
TLR6	24 h	Incubation	-1.10079	1.20752
TLR7	24 h	Incubation	2.14223	1.64805
NLRP1	24 h	Incubation	2.86826	1.44077
CCL15	24 h	Transfection	2.68728	3.50004
IL6	24 h	Transfection	1.6866	1.18003
TLR3	24 h	Transfection	-1.59909	1.17734
Log2 Fold Change > 0 indicates higher expression of the gene in Caco-2 cells following treatment
Log2 Fold Change < 0 indicates reduced expression of the gene in Caco-2 cells following treatment
