# Supplementary material for: Extracellular vesicles and their RNA cargo facilitate bidirectional cross-kingdom communication between human and bacterial cells
Source: Gut Microbes. 2026 Feb 20;18(1):2630482. doi: 10.1080/19490976.2026.2630482 (PMC12928640; doi:10.1080/19490976.2026.2630482)
Supplement: Supplementary_Table1_final.xlsx [file KGMI_A_2630482_SM6288.xlsx]

## Sheet: L. casei
L. casei MVs	Particles/cell
FACS/CLSM	600000
Viability/Cytotoxicity	1250000
	125000
	12500
	1250
RNA Seq	940000
L. casei MV-RNA	RNA amount (ng)
Viability/Cytotoxicity	100
	50
	10
	5
RNA Seq	100

## Sheet: E. faecalis
E. faecalis MVs	Particles/cell
FACS/CLSM	45000
Viability/Cytotoxicity	75000
	7500
	750
	75
RNA Seq	47000
E. faecalis MV-RNA	RNA amount (ng)
Viability/Cytotoxicity	5
	2
RNA Seq	5

## Sheet: P. mirabilis
P. mirabilis OMVs	Particles/cell
FACS/CLSM	25000
Viability/Cytotoxicity	50000
	5000
	500
	50
RNA Seq	37500
P. mirabilis OMV-RNA	RNA amount (ng)
Viability/Cytotoxicity	2
	0.5
RNA Seq	2
