# Supplementary material for: Extracellular vesicles and their RNA cargo facilitate bidirectional cross-kingdom communication between human and bacterial cells
Source: Gut Microbes. 2026 Feb 20;18(1):2630482. doi: 10.1080/19490976.2026.2630482 (PMC12928640; doi:10.1080/19490976.2026.2630482)
Supplement: Supplementary_Table2_final.xlsx [file KGMI_A_2630482_SM6287.xlsx]

## Sheet: Table2
Condition	Timepoint	Treatment	total_reads	mapped	filtered_out	reads_kept	assigned	perc_mapped	perc_assigned	Library_Name
100ngANC	10 h	Transfection	110168786	108251872	1.35707e+07	9.65981e+07	5070864	0.9826	0.0460281	V350159056_L01_45
100ngANC	10 h	Transfection	81780116	80258670	9.46315e+06	7.2317e+07	4854543	0.981396	0.0593609	V350159056_L01_3
100ngANC	10 h	Transfection	126723250	124605988	1.61676e+07	1.10556e+08	6350288	0.983292	0.0501115	V350159056_L04_43
100ngANC	10 h	Transfection	124566998	122271196	1.61738e+07	1.08393e+08	6235488	0.98157	0.0500573	V350159056_L04_4
100ngANC	24 h	Transfection	170701858	167857528	2.31542e+07	1.47548e+08	6769978	0.983337	0.0396597	V350159056_L01_104
100ngANC	24 h	Transfection	113714470	111572066	1.50119e+07	9.87025e+07	5075092	0.98116	0.0446301	V350158887_L01_46
100ngANC	24 h	Transfection	150456226	148295688	1.96543e+07	1.30802e+08	4543669	0.98564	0.0301993	V350158887_L02_44
100ngANC	24 h	Transfection	127635332	125249086	1.81902e+07	1.09445e+08	3868914	0.981304	0.0303122	V350158887_L03_101
100ngANC	48 h	Transfection	234285998	230387874	3.25345e+07	2.01751e+08	8008666	0.983362	0.0341833	V350159056_L02_4
100ngANC	48 h	Transfection	142421808	139880726	1.88809e+07	1.23541e+08	5495072	0.982158	0.0385831	V350159056_L04_97
100ngANC	48 h	Transfection	392096188	387713288	5.38501e+07	3.38246e+08	3243875	0.988822	0.00827316	V350158887_L02_104
100ngANC	48 h	Transfection	184745438	182229946	2.53654e+07	1.5938e+08	2527528	0.986384	0.0136811	V350158887_L04_99
2ngANC	10 h	Transfection	101130038	99491092	1.21468e+07	8.89833e+07	5142084	0.983794	0.0508463	V350158887_L01_42
2ngANC	10 h	Transfection	107194694	105380606	1.29799e+07	9.42148e+07	5463751	0.983077	0.0509703	V350159056_L01_102
2ngANC	10 h	Transfection	76897172	74651714	9.97566e+06	6.69215e+07	3729458	0.970799	0.0484993	V350158887_L03_41
2ngANC	24 h	Transfection	90556748	88958640	1.08551e+07	7.97016e+07	5094718	0.982352	0.0562599	V350159056_L02_45
2ngANC	24 h	Transfection	140153810	137550294	18713539	121440271	6706339	0.981424	0.0478499	V350158887_L01_104
2ngANC	24 h	Transfection	81864204	80147674	9.94435e+06	7.19199e+07	4871513	0.979032	0.0595072	V350158887_L03_45
2ngANC	24 h	Transfection	100089058	95067498	1.24905e+07	8.75986e+07	2899543	0.949829	0.0289696	V350158887_L04_47
5ngANC	10 h	Transfection	74388246	73056490	8.28834e+06	6.60999e+07	4890351	0.982097	0.0657409	V350159056_L02_100
5ngANC	10 h	Transfection	11556806	11342732	1.58228e+06	9.97453e+06	805396	0.981476	0.0696902	V350159056_L02_41
5ngANC	10 h	Transfection	118367360	116252314	1.46028e+07	1.03765e+08	6683062	0.982132	0.0564603	V350159056_L04_3
5ngANC	24 h	Transfection	128823022	126699174	1.71133e+07	1.1171e+08	6699048	0.983513	0.0520019	V350159056_L01_43
5ngANC	24 h	Transfection	120344814	118184396	1.57699e+07	1.04575e+08	6454335	0.982048	0.053632	V350159056_L02_97
5ngANC	24 h	Transfection	115898020	113834260	1.52767e+07	1.00621e+08	2741924	0.982193	0.0236581	V350158887_L04_46
5ngANC	24 h	Transfection	157314510	154909414	2.20435e+07	1.35271e+08	2988989	0.984712	0.0190001	V350158887_L04_103
EfMV	10 h	Incubation	92636668	90959096	11166622	81470046	5494685	0.981891	0.0593144	V350159056_L02_1
EfMV	10 h	Incubation	82284152	80967018	9.68828e+06	7.25959e+07	4539360	0.983993	0.0551669	V350159056_L01_98
EfMV	10 h	Incubation	208000112	205214790	2.95323e+07	1.78468e+08	3083834	0.986609	0.0148261	V350158887_L03_4
EfMV	10 h	Incubation	179053064	176071934	2.54648e+07	1.53588e+08	3803133	0.983351	0.0212403	V350158887_L04_97
EfMV	24 h	Incubation	24158540	23748190	2.9082e+06	2.12503e+07	1384362	0.983014	0.0573032	V350159056_L02_48
EfMV	24 h	Incubation	103653198	101779330	1.29793e+07	9.06739e+07	5829912	0.981922	0.0562444	V350158887_L01_43
EfMV	24 h	Incubation	149447306	147114406	2.04849e+07	1.28962e+08	3114274	0.98439	0.0208386	V350158887_L04_42
EfMV-RNA	10 h	Transfection	71930984	70717148	8.32204e+06	6.36089e+07	4406377	0.983125	0.0612584	V350158887_L01_98
EfMV-RNA	10 h	Transfection	150906970	148437168	1.9558e+07	1.31349e+08	7027030	0.983634	0.0465653	V350159056_L01_99
EfMV-RNA	10 h	Transfection	111938946	109781630	1.54585e+07	9.64804e+07	6098299	0.980728	0.0544788	V350158887_L03_2
EfMV-RNA	24 h	Transfection	201727428	191276978	2.57509e+07	1.75977e+08	7186073	0.948195	0.0356227	V350159056_L02_47
EfMV-RNA	24 h	Transfection	135802852	133392268	1.79492e+07	1.17854e+08	7798196	0.982249	0.0574229	V350158887_L01_44
EfMV-RNA	24 h	Transfection	95924928	94112940	1.32012e+07	8.27237e+07	3521388	0.98111	0.0367098	V350158887_L03_99
LcMV	10 h	Incubation	79213154	77774740	9.12532e+06	7.00878e+07	5148034	0.981841	0.0649896	V350158887_L01_99
LcMV	10 h	Incubation	103924090	102146272	1.25786e+07	9.13455e+07	5941595	0.982893	0.0571725	V350159056_L01_4
LcMV	10 h	Incubation	111316596	109485946	1.39363e+07	9.73803e+07	5176465	0.983555	0.0465022	V350159056_L04_98
LcMV	10 h	Incubation	187476112	184482572	2.76506e+07	1.59826e+08	3168024	0.984032	0.0168983	V350158887_L04_101
LcMV	24 h	Incubation	129297676	127199190	1.70101e+07	1.12288e+08	5877113	0.98377	0.0454541	V350158887_L01_2
LcMV	24 h	Incubation	103134154	101258756	1.27472e+07	9.0387e+07	5808993	0.981816	0.0563246	V350159056_L01_101
LcMV	24 h	Incubation	232343362	229579880	3.09805e+07	2.01363e+08	2821368	0.988106	0.0121431	V350158887_L02_102
LcMV	48 h	Incubation	117863790	115564692	1.5181e+07	1.02683e+08	6253184	0.980494	0.0530543	V350159056_L02_46
LcMV	48 h	Incubation	101866418	99823682	1.18708e+07	8.99956e+07	5667507	0.979947	0.0556367	V350159056_L04_45
LcMV	48 h	Incubation	148302278	145632940	2.05007e+07	1.27802e+08	3846032	0.982001	0.0259337	V350158887_L04_48
LcMV	48 h	Incubation	72561258	71130264	9.14692e+06	6.34143e+07	4440418	0.980279	0.0611954	V350158887_L03_44
LcMV-RNA	10 h	Transfection	98040166	96262370	1.19826e+07	8.60576e+07	6142400	0.981867	0.0626519	V350158887_L01_100
LcMV-RNA	10 h	Transfection	128498582	126498982	1.60876e+07	1.12411e+08	5237876	0.984439	0.0407621	V350159056_L01_1
LcMV-RNA	10 h	Transfection	144415780	142025580	1.86854e+07	1.2573e+08	4946714	0.983449	0.0342533	V350159056_L04_99
LcMV-RNA	10 h	Transfection	113795158	111744882	1.42344e+07	9.95607e+07	6355381	0.981983	0.0558493	V350159056_L04_102
LcMV-RNA	24 h	Transfection	145150980	142234518	1.97529e+07	1.25398e+08	5710263	0.979907	0.0393402	V350159056_L01_46
LcMV-RNA	24 h	Transfection	367832488	364458920	4.99025e+07	3.1793e+08	1313457	0.990829	0.0035708	V350159056_L02_99
LcMV-RNA	24 h	Transfection	55546598	54574386	6.27978e+06	4.92668e+07	2936542	0.982497	0.0528663	V350159056_L04_2
LcMV-RNA	48 h	Transfection	81071212	79634136	9.67029e+06	7.14009e+07	4185225	0.982274	0.0516241	V350159056_L02_43
LcMV-RNA	48 h	Transfection	125800482	123350682	1.53412e+07	1.10459e+08	6528223	0.980526	0.0518935	V350159056_L04_46
LcMV-RNA	48 h	Transfection	170696368	169157488	21719441	148976927	3409020	0.990985	0.0199713	V350158887_L02_103
LcMV-RNA	48 h	Transfection	137808462	135418210	18201944	119606518	3108476	0.982655	0.0225565	V350158887_L04_45
PBS	10 h	Incubation	69697258	68386448	8.57787e+06	6.11194e+07	2476570	0.981193	0.0355332	V350159056_L01_42
PBS	10 h	Incubation	171810964	169076044	2.28929e+07	1.48918e+08	7144185	0.984082	0.0415817	V350159056_L02_98
PBS	10 h	Incubation	123748552	121782518	1.66098e+07	1.07139e+08	2940782	0.984113	0.0237642	V350158887_L04_43
PBS	10 h	Incubation	105486768	103551122	1.45085e+07	9.09783e+07	3954643	0.98165	0.0374895	V350158887_L03_102
PBS	24 h	Incubation	113197460	111169236	1.43209e+07	9.88766e+07	6232034	0.982082	0.0550545	V350158887_L01_3
PBS	24 h	Incubation	119986700	115287010	1.45927e+07	1.05394e+08	4982349	0.960832	0.0415242	V350158887_L01_47
PBS	24 h	Incubation	71214784	69816514	9075424	62139360	4017617	0.980365	0.0564155	V350158887_L03_43
PBS	24 h	Incubation	96411668	94472486	1.29922e+07	8.34194e+07	6072368	0.979886	0.0629837	V350158887_L03_48
PBS	48 h	Incubation	63883908	62624378	7.89399e+06	5.59899e+07	4625092	0.980284	0.0723984	V350158887_L01_97
PBS	48 h	Incubation	166190326	163357726	2.24605e+07	1.4373e+08	5168759	0.982956	0.0311014	V350158887_L02_46
PBS	48 h	Incubation	163210858	160686998	2.3267e+07	1.39944e+08	3135667	0.984536	0.0192124	V350158887_L04_102
PBS	48 h	Incubation	191529624	188182206	2.5654e+07	1.65876e+08	5634516	0.982523	0.0294185	V350159056_L04_104
PmLPS	10 h	Incubation	124025948	121883472	1.64954e+07	1.07531e+08	6862897	0.982726	0.0553344	V350159056_L02_102
PmLPS	10 h	Incubation	130422816	128275446	1.68352e+07	1.13588e+08	5862441	0.983535	0.0449495	V350159056_L01_97
PmLPS	10 h	Incubation	106168698	104297278	1.44195e+07	9.17492e+07	4199814	0.982373	0.0395579	V350158887_L03_98
PmLPS	10 h	Incubation	283487966	280077776	3.89486e+07	2.44539e+08	3334076	0.987971	0.0117609	V350158887_L02_97
PmLPS	24 h	Incubation	210533036	206675886	2.88138e+07	1.81719e+08	8558755	0.981679	0.0406528	V350158887_L01_48
PmLPS	24 h	Incubation	91683594	90076100	1.12856e+07	8.0398e+07	5152605	0.982467	0.0561999	V350158887_L01_102
PmLPS	24 h	Incubation	128707698	126526870	1.76713e+07	1.11036e+08	2894174	0.983056	0.0224864	V350158887_L04_44
PmLPS	24 h	Incubation	159980460	157035474	2.3065e+07	1.36915e+08	4598862	0.981592	0.0287464	V350158887_L03_104
PmLPS	10 h	Transfection	214041928	211674756	2.87783e+07	1.85264e+08	2455669	0.988941	0.0114728	V350158887_L02_98
PmLPS	10 h	Transfection	141624514	139164978	1.89825e+07	1.22642e+08	5758804	0.982633	0.0406625	V350159056_L01_44
PmLPS	10 h	Transfection	83457622	82012518	1.01651e+07	7.32926e+07	3687105	0.982685	0.0441794	V350158887_L01_1
PmLPS	10 h	Transfection	88161776	86509280	1.04748e+07	7.7687e+07	4700333	0.981256	0.0533149	V350159056_L04_41
PmLPS	24 h	Transfection	134562756	132397766	1.72837e+07	1.17279e+08	6015418	0.983911	0.0447034	V350159056_L01_100
PmLPS	24 h	Transfection	21980538	21612592	1.88408e+06	2.00965e+07	1395294	0.98326	0.0634786	V350158887_L01_103
PmLPS	24 h	Transfection	87338258	84955332	1.14899e+07	7.58483e+07	5875007	0.972716	0.0672673	V350158887_L03_47
PmLPS	24 h	Transfection	132330348	130395576	1.71767e+07	1.15154e+08	3805889	0.985379	0.0287605	V350158887_L02_42
PmOMV	10 h	Incubation	98643598	96846802	1.21264e+07	8.65172e+07	6444459	0.981785	0.0653307	V350159056_L02_101
PmOMV	10 h	Incubation	168088840	165311962	2.26588e+07	1.4543e+08	8387329	0.98348	0.0498982	V350159056_L02_2
PmOMV	10 h	Incubation	130997526	128758330	1.69673e+07	1.1403e+08	5594770	0.982907	0.042709	V350159056_L04_100
PmOMV	10 h	Incubation	257559654	250564920	3.36472e+07	2.23912e+08	5484239	0.972842	0.0212931	V350158887_L02_47
PmOMV	24 h	Incubation	161933678	153992050	2.01794e+07	1.41754e+08	3763656	0.950958	0.023242	V350159056_L01_47
PmOMV	24 h	Incubation	82371688	80701206	9.98783e+06	7.23839e+07	4538326	0.97972	0.0550957	V350158887_L01_41
PmOMV	24 h	Incubation	135359054	133264578	1.70113e+07	1.18348e+08	3887786	0.984527	0.028722	V350158887_L02_41
PmOMV	24 h	Incubation	127943018	125768336	1.726e+07	1.10683e+08	4644244	0.983003	0.0362993	V350158887_L03_3
PmOMV-RNA	10 h	Transfection	143572160	141329728	1.80405e+07	1.25532e+08	5532106	0.984381	0.0385319	V350159056_L01_103
PmOMV-RNA	10 h	Transfection	11208814	11028338	1.00376e+06	1.02051e+07	632659	0.983899	0.056443	V350159056_L02_3
PmOMV-RNA	10 h	Transfection	85878988	83675714	1.10742e+07	7.48048e+07	2506927	0.974344	0.0291914	V350158887_L04_41
PmOMV-RNA	10 h	Transfection	250512652	246772516	3.374e+07	2.16773e+08	5185709	0.98507	0.0207004	V350158887_L02_48
PmOMV-RNA	24 h	Transfection	190806356	187567140	2.61586e+07	1.64648e+08	7405834	0.983024	0.0388134	V350159056_L01_48
PmOMV-RNA	24 h	Transfection	97518248	95792838	1.23583e+07	8.51599e+07	5413089	0.982307	0.0555085	V350158887_L01_101
PmOMV-RNA	24 h	Transfection	87104508	85570488	1.05655e+07	7.65391e+07	4899063	0.982389	0.0562435	V350159056_L04_44
PmOMV-RNA	24 h	Transfection	135380900	133172790	1.81452e+07	1.17236e+08	3308146	0.98369	0.0244358	V350158887_L04_98
