# Supplementary material for: Extracellular vesicles and their RNA cargo facilitate bidirectional cross-kingdom communication between human and bacterial cells
Source: Gut Microbes. 2026 Feb 20;18(1):2630482. doi: 10.1080/19490976.2026.2630482 (PMC12928640; doi:10.1080/19490976.2026.2630482)
Supplement: Supplementary_Table6_final.xlsx [file KGMI_A_2630482_SM6285.xlsx]

## Sheet: Tabelle1
miRNA	Mean conditioned medium EVs	Mean unconditioned medium EVs	Log2 Fold Change	Adjusted p-value
hsa-miR-208a-3p	0.38029	12.204	-5.20889	0.0430118
hsa-miR-592	0.880478	8.60018	-5.09699	0.134435
hsa-miR-20b-3p	1.18937	8.63082	-4.92465	0.0698996
hsa-miR-195-3p	0	5.28132	-4.39958	0.191028
hsa-miR-301a-5p	0	4.95482	-4.30802	0.200071
hsa-miR-219a-1-3p	1.01799	16.7177	-4.16151	0.0756312
hsa-miR-1306-3p	0.789784	18.192	-4.09402	0.0757282
hsa-miR-214-5p	1.01866	12.0877	-3.40987	0.0642643
hsa-miR-1185-2-3p	2.51152	28.2761	-3.30103	0.0242205
hsa-miR-345-3p	2.79088	28.2902	-3.19247	0.0155964
hsa-miR-6529-3p	8.55275	83.2196	-3.1879	0.00519707
hsa-miR-125b-2-3p	6.82969	58.2754	-3.03723	0.0582189
hsa-miR-1273c	0	2.01315	-2.99619	0.37998
hsa-miR-1249-5p	1.39662	11.9615	-2.90975	0.249675
hsa-miR-98-3p	10.8995	80.8435	-2.82307	0.0205907
hsa-miR-30c-2-3p	1.60853	12.3777	-2.79122	0.234229
hsa-miR-122b-5p	3.18911	23.1382	-2.76681	0.183629
hsa-miR-323b-3p	2.16355	12.4116	-2.75946	0.0119939
hsa-miR-708-3p	1.03229	7.60641	-2.60701	0.443064
hsa-miR-370-3p	14.2594	85.6002	-2.54807	0.0858434
hsa-miR-551b-3p	5.02642	32.5776	-2.48646	0.282427
hsa-miR-708-5p	9.47624	54.3095	-2.47149	0.127801
hsa-miR-204-3p	33.4839	178.952	-2.40757	0.091328
hsa-miR-760	78.6191	417.923	-2.39771	0.00207959
hsa-miR-450b-5p	15.4776	82.2855	-2.34121	0.0168247
hsa-miR-214-3p	96.0763	494.695	-2.33904	8.59497e-09
hsa-miR-195-5p	108.158	552.327	-2.33212	8.00214e-05
hsa-miR-2355-3p	2.09493	11.062	-2.31767	0.412997
hsa-miR-181b-2-3p	0.24328	10.7194	-2.28817	0.509769
hsa-miR-143-3p	8473.34	40404.9	-2.25304	1.05632e-18
hsa-miR-208b-3p	4.72695	23.2033	-2.23806	0.294769
hsa-miR-487b-5p	4.97728	23.5323	-2.18227	0.255359
hsa-miR-100-5p	44.296	202.789	-2.18151	0.00374996
hsa-miR-497-5p	52.3479	238.326	-2.17277	0.0455935
hsa-miR-582-5p	9.09448	39.9012	-2.13243	0.210954
hsa-miR-383-5p	76.7685	343.007	-2.1322	0.000172676
hsa-miR-670-3p	0.382498	2.64801	-2.09056	0.536639
hsa-miR-99a-3p	13.8063	58.4331	-2.03315	0.0744884
hsa-miR-494-5p	5.14434	20.3748	-2.02563	0.31816
hsa-miR-223-5p	34.2752	140.541	-2.02505	0.137354
hsa-miR-139-3p	116.314	478.442	-2.02204	0.00143413
hsa-miR-145-3p	16.1642	66.1017	-2.0015	0.173845
hsa-miR-495-5p	10.8379	44.7852	-1.99079	0.16205
hsa-miR-539-3p	4.12787	17.9425	-1.99039	0.147036
hsa-miR-487a-5p	40.0556	156.15	-1.94121	0.0577016
hsa-miR-95-3p	70.8053	272.898	-1.93068	0.01855
hsa-miR-380-3p	4.40815	18.7137	-1.92551	0.0319847
hsa-miR-409-5p	16.7616	64.0585	-1.9063	0.159271
hsa-miR-150-5p	11786.4	42747.4	-1.8584	6.18828e-06
hsa-miR-485-5p	29.6688	109.109	-1.85379	0.137264
hsa-miR-33a-3p	6.91246	25.8256	-1.85065	0.268606
hsa-miR-125b-5p	101.431	360.858	-1.82388	0.00236105
hsa-miR-654-3p	18.4095	65.4496	-1.79833	0.137264
hsa-miR-497-3p	16.7908	58.8295	-1.79215	0.191028
hsa-miR-342-5p	47.4358	161.73	-1.77038	0.0257126
hsa-miR-154-3p	90.2545	308.514	-1.76846	0.102834
hsa-miR-431-5p	12.5916	42.4708	-1.72742	0.232426
hsa-miR-412-3p	24.2716	81.689	-1.72199	0.104716
hsa-miR-145-5p	794.144	2539.89	-1.67316	2.03742e-09
hsa-miR-130a-3p	1003.8	3202.85	-1.66978	6.11924e-06
hsa-miR-1185-1-3p	710.342	2226.46	-1.64372	1.49393e-07
hsa-miR-223-3p	7553.81	23578.7	-1.64171	1.06612e-06
hsa-miR-885-3p	25.5001	78.55	-1.61144	0.293285
hsa-let-7c-5p	4255.41	12801	-1.588	4.58638e-07
hsa-miR-199a-5p	176.578	537.092	-1.58659	3.16589e-06
hsa-miR-187-3p	40.9086	120.299	-1.54895	0.179124
hsa-miR-204-5p	554.139	1617.09	-1.54501	0.00187628
hsa-miR-6089	478.946	1396.67	-1.54027	0.00859472
hsa-miR-99a-5p	520.52	1499.73	-1.51895	1.1221e-05
hsa-miR-199b-3p	9635.87	27352.3	-1.50517	3.01733e-10
hsa-miR-199a-3p	9637.29	27347.7	-1.50472	3.01733e-10
hsa-miR-15a-3p	25.04	69.8554	-1.49197	0.264184
hsa-miR-495-3p	112.496	315.909	-1.48031	0.142265
hsa-miR-211-5p	2.99729	8.1852	-1.47251	0.200071
hsa-miR-154-5p	3.41946	9.79429	-1.46617	0.57782
hsa-miR-142-3p	15744.9	43457.3	-1.46446	7.10151e-06
hsa-miR-124-3p	9.47125	25.8385	-1.44393	0.350597
hsa-miR-493-3p	285.54	775.627	-1.43441	0.00194582
hsa-miR-98-5p	4458.97	12004.4	-1.42786	6.08368e-08
hsa-miR-374a-3p	38.5071	104.749	-1.42763	0.24306
hsa-miR-155-5p	950.092	2560.29	-1.42561	1.48237e-07
hsa-miR-628-3p	136.352	365.505	-1.42303	0.0220901
hsa-let-7d-5p	12574.8	33644.7	-1.41961	1.36406e-08
hsa-miR-126-3p	14444.3	38235.7	-1.40415	1.40509e-06
hsa-let-7i-5p	14020.1	36906.1	-1.39613	5.78333e-07
hsa-miR-4510	38.3947	103.777	-1.39135	0.0225934
hsa-miR-142-5p	8969.37	23412.8	-1.38395	8.53266e-06
hsa-miR-139-5p	3001.96	7836.42	-1.38312	1.23473e-05
hsa-miR-542-3p	40.4719	106.355	-1.37674	0.204386
hsa-miR-369-5p	1327.85	3430.77	-1.36773	0.000273317
hsa-miR-379-5p	2867.41	7340.3	-1.35565	1.22625e-05
hsa-miR-219a-5p	11.8467	29.8585	-1.34912	0.234272
hsa-miR-363-3p	126.427	321.923	-1.3482	0.00219561
hsa-miR-342-3p	2063.38	5252.14	-1.34696	5.73523e-07
hsa-miR-542-5p	266.503	680.479	-1.34676	2.89813e-06
hsa-let-7d-3p	91.6092	235.069	-1.34389	0.0515291
hsa-miR-487b-3p	1468.65	3727.71	-1.34235	3.15818e-08
hsa-miR-411-5p	3391.28	8580.82	-1.33812	3.56384e-06
hsa-miR-6529-5p	2133.54	5276	-1.30468	2.71584e-06
hsa-miR-127-3p	5046.08	12442	-1.30158	3.48271e-06
hsa-miR-369-3p	846.968	2081.51	-1.29631	2.12789e-05
hsa-miR-544a	55.338	134.322	-1.28629	0.0146009
hsa-miR-758-3p	27.7261	67.5844	-1.2835	0.273297
hsa-miR-762	0.703498	1.78666	-1.28309	0.41633
hsa-miR-218-5p	157.014	378.482	-1.26977	0.000142215
hsa-miR-376a-3p	80.2322	192.002	-1.24003	0.104867
hsa-miR-10400-5p	3.50069	8.76975	-1.23372	0.3925
hsa-miR-136-5p	1584.41	3724.65	-1.23168	0.00519707
hsa-miR-432-5p	3250.59	7625.96	-1.2291	5.10229e-09
hsa-miR-26b-3p	12.319	29.3591	-1.2278	0.432897
hsa-miR-6516-5p	4.85227	11.5326	-1.22448	0.65099
hsa-miR-376c-5p	89.5299	209.089	-1.22432	0.117005
hsa-miR-499a-3p	9.96041	24.017	-1.2214	0.401829
hsa-miR-126-5p	2125.74	4953.72	-1.21885	0.000105148
hsa-miR-299-3p	309.225	721.083	-1.2118	0.00247092
hsa-miR-329-3p	4.90794	11.6717	-1.20894	0.635567
hsa-miR-379-3p	88.3615	203.927	-1.20206	0.0316008
hsa-miR-376c-3p	3666.02	8430.52	-1.20072	3.36103e-06
hsa-miR-543	35.1956	81.6319	-1.19604	0.180893
hsa-miR-1185-5p	62.7412	143.369	-1.19106	0.191028
hsa-let-7b-5p	17525.5	39893.3	-1.18646	4.38373e-06
hsa-miR-129-2-3p	19.9937	45.0797	-1.17743	0.462406
hsa-miR-1468-5p	1685.03	3801.46	-1.17349	0.00208204
hsa-miR-432-3p	2.29381	5.49692	-1.16868	0.609636
hsa-miR-382-5p	483.294	1081.92	-1.16535	0.00777445
hsa-let-7f-5p	29975.7	65601.2	-1.12983	3.96392e-05
hsa-miR-376b-3p	8740.86	18993.4	-1.11969	3.30685e-05
hsa-miR-545-3p	50.3541	108.938	-1.10999	0.289275
hsa-miR-20b-5p	160.455	347.012	-1.10339	0.0742907
hsa-miR-140-3p	1242.85	2668.39	-1.10049	0.00116005
hsa-miR-127-5p	6.54056	14.3013	-1.09666	0.631227
hsa-miR-450a-2-3p	7.04051	14.7928	-1.07243	0.685463
hsa-let-7i-3p	365.476	766.449	-1.05977	0.00290621
hsa-miR-144-3p	88163.7	183269	-1.05568	0.00101993
hsa-miR-136-3p	200.525	417.016	-1.04946	0.00951879
hsa-miR-147b-3p	73.7171	151.889	-1.03729	0.381224
hsa-miR-486-5p	898.589	1831.06	-1.02548	0.0315143
hsa-miR-496	133.015	275.045	-1.02518	0.00166015
hsa-miR-409-3p	1521.21	3099.8	-1.0251	0.00519707
hsa-miR-381-3p	440.381	897.443	-1.02409	0.0638026
hsa-miR-1306-5p	749.138	1513.16	-1.01617	0.00856582
hsa-let-7g-5p	20429.6	41216.1	-1.01236	2.49632e-06
hsa-miR-374b-3p	34.8203	69.2065	-1.00985	0.360957
hsa-miR-541-5p	78.3582	159.151	-1.00784	0.188968
hsa-miR-7-1-3p	143.168	287.462	-1.00057	0.213506
hsa-miR-30a-5p	382.13	761.34	-0.996262	0.00870525
hsa-let-7a-5p	65388	130161	-0.993144	4.47008e-05
hsa-miR-191-3p	123.431	245.577	-0.989672	0.111057
hsa-miR-122-3p	313.74	617.158	-0.96772	0.00426104
hsa-miR-140-5p	1497.02	2922.01	-0.963044	9.34857e-06
hsa-miR-451a	782212	1.5182e+06	-0.956728	0.00124117
hsa-miR-412-5p	878.33	1686.75	-0.938428	0.000600817
hsa-miR-1271-3p	362.784	695.643	-0.935627	0.0126989
hsa-miR-26a-5p	90954.9	173177	-0.929004	3.15777e-07
hsa-miR-450a-5p	117.219	222.195	-0.92745	0.119371
hsa-miR-424-5p	558.237	1063.34	-0.92725	0.000342123
hsa-miR-493-5p	610.096	1157.08	-0.925636	0.0063811
hsa-miR-181a-5p	33914.2	63888.1	-0.91341	1.16225e-08
hsa-miR-487a-3p	214.078	403.285	-0.912182	0.309641
hsa-miR-30e-5p	4160.4	7823.8	-0.911205	8.9831e-05
hsa-miR-505-5p	371.87	697.028	-0.910743	0.14998
hsa-miR-29b-2-5p	41.4531	76.7811	-0.8958	0.46606
hsa-miR-330-3p	52.0075	96.3701	-0.888467	0.501275
hsa-miR-34c-5p	7.94593	15.1891	-0.882338	0.586825
hsa-miR-10b-5p	810.273	1493.8	-0.879947	0.00229635
hsa-miR-191-5p	73028.1	133380	-0.869002	1.71647e-14
hsa-miR-144-5p	3965.5	7234.4	-0.866979	0.00577481
hsa-miR-330-5p	101.04	184.972	-0.859233	0.195504
hsa-miR-323a-3p	421.518	763.884	-0.857554	0.000306309
hsa-miR-382-3p	124.219	222.506	-0.841527	0.139382
hsa-miR-186-3p	150.237	267.124	-0.833807	0.107149
hsa-miR-128-3p	105.439	188.167	-0.830111	0.237531
hsa-miR-16-5p	51493.9	91391.4	-0.82759	0.00197371
hsa-miR-26b-5p	41593.7	73439.6	-0.820164	1.73244e-09
hsa-miR-377-3p	606.524	1072.21	-0.817674	0.0157254
hsa-miR-374c-5p	24.2656	43.5561	-0.814684	0.462795
hsa-miR-485-3p	25.2729	43.4115	-0.805576	0.661777
hsa-miR-411-3p	312.649	545.592	-0.803273	0.102842
hsa-miR-190b-5p	32.27	56.2886	-0.799426	0.632302
hsa-miR-30a-3p	106.164	182.095	-0.791737	0.238813
hsa-miR-101-3p	8045.79	13832.3	-0.781556	0.00386802
hsa-miR-376b-5p	38.0182	63.4507	-0.772957	0.477752
hsa-miR-186-5p	1036.59	1767.45	-0.769348	0.000290131
hsa-miR-1343-3p	5.72319	9.97549	-0.768997	0.754297
hsa-miR-331-5p	155.506	264.381	-0.754735	0.229264
hsa-miR-885-5p	12.2251	20.0964	-0.751591	0.681982
hsa-miR-122-5p	10070.4	16927	-0.749141	0.0217424
hsa-miR-451b	25.8292	42.1679	-0.725267	0.115981
hsa-let-7a-3p	338.687	558.881	-0.722618	0.0234604
hsa-miR-15b-5p	3081.91	5058.16	-0.713638	0.000845822
hsa-let-7f-2-3p	34.0918	55.582	-0.710436	0.501275
hsa-miR-18b-5p	311.461	508.196	-0.708199	0.032073
hsa-miR-15a-5p	14250.5	23119.4	-0.697798	0.000342123
hsa-miR-374b-5p	2614.22	4218.28	-0.688904	0.0126989
hsa-miR-134-5p	15.612	25.397	-0.685668	0.764328
hsa-miR-26a-2-3p	14.9471	23.7426	-0.684714	0.704218
hsa-miR-106b-5p	16256.8	26114.7	-0.683653	0.00100275
hsa-miR-490-5p	3.34071	5.54538	-0.671222	0.764889
hsa-miR-374a-5p	949.898	1492.5	-0.650645	0.0997408
hsa-miR-30e-3p	385.131	598.496	-0.634311	0.0295815
hsa-miR-25-3p	3689	5651.68	-0.615407	0.00290621
hsa-miR-340-5p	485.116	741.545	-0.609008	0.154172
hsa-miR-152-3p	137.623	208.133	-0.59226	0.208223
hsa-miR-499a-5p	53.7207	80.4873	-0.574477	0.531973
hsa-miR-652-3p	2064.61	3040.26	-0.556898	0.00083913
hsa-miR-628-5p	48.1244	70.9353	-0.552106	0.65619
hsa-miR-181c-5p	590.158	864.361	-0.550544	0.0391854
hsa-miR-361-5p	775.719	1131.01	-0.540805	0.0815593
hsa-miR-10b-3p	23.1555	33.5976	-0.538504	0.716079
hsa-miR-148b-5p	99.4694	143.834	-0.529564	0.569045
hsa-miR-24-2-5p	31.7904	45.8159	-0.504187	0.597532
hsa-miR-106a-5p	751.704	1064.42	-0.500627	0.102842
hsa-miR-151b	1198.92	1696	-0.498315	0.01171
hsa-miR-655-3p	18.7766	26.5493	-0.494135	0.831699
hsa-miR-328-3p	67.8998	93.3135	-0.486275	0.552104
hsa-miR-339-5p	676.994	948.707	-0.48415	0.148538
hsa-miR-151a-5p	15645.2	21871.5	-0.483285	0.0048556
hsa-miR-1249-3p	56.0254	77.1095	-0.477417	0.610481
hsa-miR-494-3p	181.827	252.804	-0.473563	0.678926
hsa-miR-421	350.021	479.189	-0.447784	0.187555
hsa-miR-199b-5p	290.792	395.193	-0.440272	0.323763
hsa-miR-323a-5p	25.1063	34.1028	-0.434183	0.798938
hsa-miR-181c-3p	8.56453	11.5442	-0.430888	0.836607
hsa-miR-381-5p	8.99361	12.2543	-0.429721	0.823427
hsa-miR-425-5p	3182.92	4271.64	-0.425226	0.057637
hsa-miR-30c-5p	2207	2949.05	-0.419575	0.113904
hsa-miR-93-5p	22242.6	29745.1	-0.419037	0.0474979
hsa-miR-505-3p	229.02	300.593	-0.398703	0.574125
hsa-miR-24-3p	11018.2	14513	-0.397117	0.0272632
hsa-miR-1277-5p	505.06	665.221	-0.39583	0.074834
hsa-miR-197-3p	321.556	424.101	-0.394466	0.360957
hsa-let-7f-1-3p	36.2644	47.5255	-0.391707	0.764328
hsa-miR-425-3p	333.555	436.929	-0.387457	0.474695
hsa-miR-153-3p	14.9289	19.6582	-0.382498	0.823776
hsa-miR-769-5p	242.959	310.927	-0.359181	0.565231
hsa-miR-135a-5p	33.2232	42.7568	-0.347809	0.764889
hsa-miR-410-3p	230.282	289.929	-0.336978	0.633243
hsa-miR-340-3p	251.27	317.217	-0.335574	0.421899
hsa-miR-221-5p	38.4284	47.9314	-0.328378	0.809791
hsa-miR-29c-3p	1279.5	1583.67	-0.305554	0.12597
hsa-miR-874-3p	64.5201	78.627	-0.286311	0.785335
hsa-miR-29c-5p	72.8933	87.6311	-0.28008	0.809791
hsa-miR-361-3p	49.1019	59.627	-0.276351	0.823427
hsa-miR-3613-5p	90.4883	109.053	-0.266483	0.684281
hsa-miR-574-3p	387.067	462.216	-0.263895	0.296538
hsa-miR-185-5p	5470.44	6518.66	-0.252853	0.128421
hsa-miR-9985	22.2157	25.0423	-0.206355	0.809791
hsa-miR-18a-5p	10949	12593.6	-0.201958	0.195504
hsa-miR-15b-3p	442.729	506.31	-0.185569	0.603703
hsa-miR-656-3p	17.8551	20.2297	-0.166307	0.924566
hsa-miR-17-5p	19006.2	21261.6	-0.161696	0.425505
hsa-miR-27a-3p	13066.1	14573.6	-0.157259	0.390892
hsa-miR-101-5p	149.785	165.986	-0.145367	0.861251
hsa-miR-181b-5p	6433.08	7094.88	-0.141116	0.501275
hsa-miR-331-3p	189.003	206.509	-0.125823	0.817911
hsa-miR-423-5p	8947.21	9626.86	-0.105864	0.609799
hsa-miR-106b-3p	1268.11	1360.47	-0.103256	0.714398
hsa-miR-301a-3p	2399.34	2571.5	-0.0992708	0.609799
hsa-miR-433-3p	106.751	112.706	-0.0833551	0.90832
hsa-let-7g-3p	21.2762	21.7429	-0.0491138	0.971783
hsa-miR-23b-3p	14249.1	14733.9	-0.0482083	0.832362
hsa-miR-16-2-3p	61.0102	62.9607	-0.0437753	0.962064
hsa-miR-744-5p	609.896	611.365	-0.00476781	0.985284
hsa-miR-29b-3p	10296.7	10257.1	0.00554192	0.981435
hsa-miR-20a-5p	25171.8	25059	0.00645193	0.965206
hsa-miR-19b-3p	7730.17	7638.21	0.0169098	0.914146
hsa-miR-29a-3p	3089.63	3042.78	0.0229511	0.91408
hsa-miR-19a-3p	2770.17	2714.87	0.02828	0.862325
hsa-miR-107	1885.07	1823.26	0.0494236	0.821027
hsa-miR-1277-3p	47.7779	45.4767	0.0611024	0.953291
hsa-miR-103a-3p	5761.33	5487.25	0.0701994	0.597116
hsa-miR-148b-3p	304.263	286.237	0.0844164	0.823427
hsa-miR-5100	37.2833	33.8108	0.125337	0.915663
hsa-miR-27b-3p	10577.1	9657.83	0.131101	0.568854
hsa-miR-17-3p	866.417	775.244	0.160213	0.670147
hsa-miR-1260b	270.368	235.755	0.195884	0.705114
hsa-miR-23c	61.0227	53.7675	0.201795	0.711125
hsa-miR-30c-1-3p	93.8708	81.3253	0.202294	0.862325
hsa-miR-181a-3p	202.816	176.285	0.202857	0.767203
hsa-miR-1260a	268.353	232.87	0.202956	0.523018
hsa-miR-652-5p	81.6898	69.9456	0.227228	0.845935
hsa-miR-539-5p	16.8657	14.1454	0.244998	0.923272
hsa-miR-92a-3p	23862.8	19940.1	0.259072	0.14326
hsa-miR-32-5p	4145.44	3455.32	0.262806	0.123487
hsa-miR-326	91.3925	76.2021	0.267039	0.735587
hsa-miR-16-1-3p	30.6982	24.7623	0.294786	0.87286
hsa-miR-454-3p	1376.55	1115.89	0.301374	0.107259
hsa-miR-1296-5p	12.6432	3.49244	0.305668	0.884108
hsa-miR-23a-5p	41.4191	33.4028	0.306005	0.894278
hsa-miR-23a-3p	20930.3	16867.7	0.311396	0.159455
hsa-miR-151a-3p	654.453	519.664	0.332205	0.266684
hsa-miR-206	15.1287	12.072	0.333299	0.894278
hsa-miR-484	681.12	537.501	0.337892	0.234229
hsa-miR-376a-5p	196.519	154.987	0.345574	0.67987
hsa-let-7e-5p	9458.63	7276.51	0.378329	0.169663
hsa-miR-148a-3p	1358.87	1026.54	0.403135	0.0977643
hsa-miR-491-5p	29.0448	21.0937	0.466224	0.776852
hsa-miR-450b-3p	10.7409	7.66269	0.47675	0.842136
hsa-miR-1-3p	262.226	187.494	0.481373	0.30164
hsa-miR-34b-5p	29.0462	20.8174	0.483821	0.737167
hsa-miR-452-5p	507.81	359.824	0.494369	0.235606
hsa-miR-33a-5p	3878.58	2745.46	0.497449	0.0417867
hsa-miR-423-3p	9779.7	6900.89	0.502713	0.0418938
hsa-miR-299-5p	88.9727	62.2806	0.511317	0.702071
hsa-miR-345-5p	225.634	155.283	0.542456	0.464481
hsa-miR-7705	24.1278	16.3666	0.544827	0.800288
hsa-miR-545-5p	84.1547	57.0302	0.560584	0.510281
hsa-miR-130b-5p	544.04	364.491	0.572832	0.161913
hsa-miR-181d-5p	447.58	299.067	0.582726	0.148566
hsa-miR-449b-5p	18.5776	3.36081	0.588701	0.740458
hsa-miR-130b-3p	5486.06	3597.88	0.608686	0.0100844
hsa-miR-22-3p	22289.5	14173.8	0.653111	0.00622038
hsa-miR-20a-3p	169.967	105.554	0.689505	0.254563
hsa-miR-378f	35.0581	21.5855	0.690596	0.22253
hsa-miR-196b-5p	953.833	589.037	0.697362	0.121598
hsa-miR-30d-5p	1664.85	1021.23	0.704545	0.0067394
hsa-miR-32-3p	87.52	53.3764	0.706726	0.574125
hsa-miR-301b-3p	1455.82	882.967	0.719955	0.0209082
hsa-miR-454-5p	17.9164	10.6161	0.742089	0.679485
hsa-miR-221-3p	933.316	550.181	0.761569	0.0272632
hsa-miR-10a-5p	543.347	316.209	0.776109	0.0247213
hsa-miR-125a-3p	182.094	105.751	0.787343	0.301366
hsa-miR-205-5p	2251.46	1297.81	0.795374	0.300715
hsa-miR-8485	1.94951	8.03087	0.806922	0.818401
hsa-miR-424-3p	29.5658	16.6945	0.825523	0.630075
hsa-miR-29b-1-5p	40.0015	22.6441	0.834619	0.639574
hsa-miR-224-5p	2010.2	1121.81	0.842753	0.00101993
hsa-miR-28-5p	3628.41	1911.18	0.924075	0.000322783
hsa-miR-335-5p	2046.86	1061.92	0.946276	0.00577481
hsa-miR-210-3p	620.621	318.744	0.962565	0.00553208
hsa-miR-1197	14.9934	7.24134	1.0208	0.661777
hsa-miR-4286	66.538	32.4983	1.04461	0.280165
hsa-miR-30b-3p	218.122	105.304	1.05146	0.302119
hsa-miR-21-5p	46071.4	22023.3	1.06481	1.56275e-05
hsa-miR-627-5p	31.1643	14.796	1.07034	0.65386
hsa-miR-874-5p	59.6295	27.8732	1.0991	0.41633
hsa-miR-1307-3p	4388.24	2043.96	1.10177	0.00194038
hsa-miR-1247-5p	94.4997	43.5003	1.10271	0.137264
hsa-miR-222-3p	3291.78	1530.11	1.10534	0.00152241
hsa-miR-4454	180.244	81.5208	1.14559	0.197557
hsa-miR-181a-2-3p	7.8413	3.50165	1.15029	0.631739
hsa-miR-18a-3p	133.324	59.5916	1.15833	0.107149
hsa-miR-33b-5p	2740.49	1179.19	1.21598	0.00232771
hsa-miR-1244	1.39662	5.71016	1.23546	0.726136
hsa-miR-1307-5p	4090.67	1681.42	1.28222	6.02333e-06
hsa-miR-30b-5p	4045.54	1654.71	1.28914	4.93582e-05
hsa-miR-146b-5p	921.111	373.812	1.30271	0.000338017
hsa-miR-22-5p	692.538	276.679	1.31863	0.00194038
hsa-miR-574-5p	1577.24	621.102	1.34394	0.00127714
hsa-miR-19b-1-5p	168.608	65.639	1.35584	0.0384669
hsa-miR-184	28.2738	10.8199	1.37874	0.563127
hsa-miR-744-3p	47.5368	17.7416	1.42236	0.275571
hsa-miR-491-3p	4.9751	1.78128	1.43598	0.679485
hsa-miR-29a-5p	400.668	145.096	1.45681	0.00240147
hsa-miR-99b-5p	710.174	255.674	1.47148	2.62256e-05
hsa-miR-455-3p	277.704	99.5114	1.47303	0.0136121
hsa-miR-30d-3p	330.642	117.538	1.48968	0.00172794
hsa-miR-503-5p	212.967	75.6545	1.4986	0.0126989
hsa-miR-324-5p	132.778	46.0382	1.52478	0.107748
hsa-miR-93-3p	38.8088	13.2875	1.53785	0.325804
hsa-miR-449a	84.2761	28.4666	1.55995	0.148538
hsa-miR-23b-5p	63.7127	20.7233	1.60624	0.236813
hsa-miR-365b-3p	2054.74	658.422	1.64195	3.48396e-10
hsa-miR-365a-3p	2054.64	658.357	1.64203	3.48396e-10
hsa-miR-92b-3p	652.607	207.545	1.64695	0.000293102
hsa-let-7b-3p	25.7324	5.39914	1.64868	0.600808
hsa-miR-7-5p	4037.11	1281.79	1.65475	0.000172676
hsa-miR-4443	55.743	17.5454	1.66029	0.289275
hsa-miR-219b-5p	10.9838	3.40791	1.67822	0.460056
hsa-miR-1247-3p	7.4043	1.92037	1.70101	0.631739
hsa-miR-7977	139.537	41.2451	1.74222	0.0201477
hsa-miR-4485-3p	34.6241	9.9743	1.77723	0.267629
hsa-miR-324-3p	225.815	65.3434	1.7841	0.00146485
hsa-miR-1290	2431.42	680.073	1.83963	2.56002e-06
hsa-miR-125a-5p	183.017	50.6403	1.85792	0.0692003
hsa-miR-4492	19.5627	5.25692	1.87734	0.293832
hsa-miR-500b-5p	704.446	190.857	1.88151	4.00224e-06
hsa-miR-33b-3p	36.6084	9.29106	1.93499	0.134236
hsa-miR-335-3p	103.449	26.9071	1.95889	0.0700918
hsa-miR-9-3p	415.921	106.283	1.96794	0.0137193
hsa-miR-27a-5p	24.1345	5.93161	2.00325	0.390892
hsa-miR-224-3p	40.0573	9.84193	2.00771	0.195504
hsa-miR-129-5p	27.4042	4.24692	2.01239	0.517927
hsa-miR-365b-5p	36.7066	8.85025	2.03971	0.240285
hsa-miR-4724-3p	19.229	4.59379	2.07419	0.491653
hsa-miR-362-5p	662.622	157.51	2.07427	0.000242224
hsa-miR-500a-5p	924.402	216.751	2.08955	3.78405e-09
hsa-miR-92a-1-5p	156.076	36.2019	2.09451	0.00179548
hsa-miR-378i	1571.79	367.295	2.09691	6.18828e-06
hsa-miR-455-5p	102.215	23.7757	2.10289	0.0378711
hsa-miR-92b-5p	101.748	23.1781	2.12682	0.135405
hsa-miR-25-5p	105.525	24.0498	2.13077	0.0920432
hsa-miR-320e	54.603	12.0694	2.14866	0.0100844
hsa-miR-671-5p	688.088	153.724	2.16178	0.000254068
hsa-miR-9-5p	1511.12	321.209	2.23537	2.43037e-06
hsa-miR-188-3p	7.14955	1.44731	2.23815	0.386291
hsa-miR-133b	187.534	40.0232	2.24567	0.0346937
hsa-miR-1246	6739.43	1349.34	2.321	2.61604e-07
hsa-miR-9851-3p	17.5937	3.28574	2.40002	0.158498
hsa-miR-146a-5p	1365.54	244.742	2.48049	4.55664e-13
hsa-miR-133a-3p	809.954	145.017	2.48129	6.99148e-08
hsa-miR-532-5p	10616.8	1875.22	2.50117	4.5834e-21
hsa-miR-877-3p	32.5526	5.42379	2.55864	0.0698996
hsa-miR-552-5p	77.4926	13.0577	2.56	0.10651
hsa-miR-128-1-5p	1.92435	0.210678	2.58329	0.458588
hsa-miR-431-3p	21.4435	1.29982	2.60416	0.218617
hsa-miR-4301	35.6248	5.77996	2.61852	8.53266e-06
hsa-miR-338-3p	3303.84	526.758	2.64694	3.06872e-17
hsa-miR-193a-5p	716.671	110.579	2.70248	2.2142e-05
hsa-miR-767-5p	139.006	21.2263	2.73237	0.0338836
hsa-miR-660-5p	3660.4	542.196	2.75579	3.7253e-15
hsa-miR-193a-3p	13994.2	2026.13	2.78761	6.34917e-24
hsa-miR-4497	22.7664	3.14687	2.8043	0.0545726
hsa-miR-320a-3p	27019.2	3831.31	2.81823	1.00494e-18
hsa-miR-21-3p	428.175	58.547	2.86001	0.000108491
hsa-miR-3909	29.0191	3.92348	2.8878	0.264941
hsa-miR-877-5p	2593.72	345.735	2.907	1.7363e-07
hsa-miR-188-5p	1276.75	169.065	2.91911	4.09193e-11
hsa-miR-138-5p	733.727	93.9096	2.96136	5.26269e-07
hsa-miR-148a-5p	6.20454	2.99229	3.09038	0.357947
hsa-miR-28-3p	2070.66	234.312	3.14299	1.16225e-08
hsa-miR-149-5p	3097.08	345.856	3.16192	2.57172e-21
hsa-miR-10a-3p	76.3911	8.4709	3.16195	0.0209978
hsa-miR-320b	12454.7	1387.76	3.16659	2.48013e-16
hsa-miR-378b	8.75306	0.876178	3.17391	0.000509701
hsa-miR-203a-3p	2143.35	237.139	3.17488	1.67899e-09
hsa-miR-338-5p	354.861	37.7237	3.22084	0.000161421
hsa-miR-483-3p	540.932	53.123	3.3362	1.25193e-08
hsa-miR-6769a-5p	5.02821	0.0650736	3.41683	0.313193
hsa-miR-31-5p	2486.81	230.177	3.42947	3.40295e-15
hsa-miR-193b-3p	1103	100.057	3.45737	2.05565e-25
hsa-miR-34a-5p	3259.35	294.171	3.47187	5.95925e-16
hsa-miR-19a-5p	33.3133	3.10348	3.47544	0.0389043
hsa-miR-190a-3p	132.936	11.8531	3.47728	0.00353435
hsa-miR-190a-5p	2231.42	199.801	3.47823	1.01666e-09
hsa-miR-532-3p	176.225	14.7058	3.55518	6.37539e-05
hsa-miR-6516-3p	21.9474	1.82206	3.55698	0.138249
hsa-miR-193b-5p	133.547	10.929	3.58726	0.000934609
hsa-miR-651-5p	12.4679	1.17705	3.59589	0.168813
hsa-miR-422a	66.2839	5.55029	3.61831	1.21377e-09
hsa-miR-378a-3p	53760.3	4346.16	3.62871	8.32577e-22
hsa-miR-6773-5p	38.7468	2.9035	3.71262	0.159499
hsa-miR-2116-3p	29.5933	2.2969	3.72361	0.137354
hsa-miR-2277-5p	1.88879	0	3.77834	0.265296
hsa-miR-6789-5p	1.88879	0	3.77834	0.265296
hsa-miR-296-3p	125.925	9.07834	3.78456	0.00415781
hsa-miR-585-5p	1.90145	0	3.78663	0.264941
hsa-miR-99b-3p	164.789	11.3531	3.83332	0.000198601
hsa-miR-3648	9.72695	0.0282454	3.84953	0.255359
hsa-miR-320c	8822.15	610.135	3.85436	1.07688e-24
hsa-miR-6514-5p	1.89112	0	3.86081	0.255359
hsa-miR-3064-5p	11.2474	0.197718	3.89334	0.246665
hsa-miR-6769b-5p	19.2655	0	3.90577	0.249922
hsa-miR-4677-5p	2.57333	0.0282454	3.9563	0.215538
hsa-miR-1229-3p	12.8601	0.0982573	3.97689	0.239533
hsa-miR-320d	4893.85	310.811	3.97981	1.24005e-18
hsa-miR-660-3p	67.0652	4.21661	3.97991	0.0104742
hsa-miR-196b-3p	2.28174	0	4.0368	0.235052
hsa-miR-6850-5p	3.02206	0.0402654	4.05401	0.232426
hsa-miR-222-5p	3.07696	0.0650736	4.05608	0.232426
hsa-miR-194-5p	12604.7	757.446	4.05618	1.75511e-45
hsa-miR-192-3p	374.11	22.4127	4.05631	8.60355e-11
hsa-miR-378c	2328.51	135.345	4.10275	9.89256e-27
hsa-miR-296-5p	21.8656	1.15628	4.14474	0.00622038
hsa-miR-4429	3.5111	0.0402654	4.16747	0.0180692
hsa-miR-598-3p	12.6775	0.276234	4.1739	0.2179
hsa-miR-12136	4008.95	220.427	4.18569	3.30374e-14
hsa-miR-6737-3p	3.25645	0.115396	4.19182	0.215853
hsa-miR-200a-5p	341.858	18.7562	4.20273	6.1694e-05
hsa-miR-378g	123.46	6.5827	4.20685	4.80614e-16
hsa-miR-378d	599.743	31.7741	4.22799	1.1029e-17
hsa-miR-3665	2.64431	1.77168	4.24705	0.211545
hsa-miR-378h	24.5941	1.16669	4.27308	2.19956e-08
hsa-miR-766-3p	9.28188	0	4.30967	0.204386
hsa-miR-1228-5p	302.175	15.1063	4.31449	9.37209e-05
hsa-miR-1180-3p	121.449	6.04842	4.31477	0.00260681
hsa-miR-7704	631.22	32.1389	4.3185	2.07504e-06
hsa-miR-4758-5p	117.749	6.03191	4.32582	0.00436069
hsa-miR-643	3.7338	0.0937043	4.33728	0.200071
hsa-miR-548as-5p	15.1296	0.276234	4.33799	0.200071
hsa-miR-4716-3p	11.8587	6.68149	4.34455	0.200599
hsa-miR-3195	19.3515	0.875608	4.35877	0.0971142
hsa-miR-515-3p	21.6492	0	4.44603	0.191028
hsa-miR-6776-5p	3.02206	0	4.44603	0.191028
hsa-miR-210-5p	3.04232	0	4.45533	0.191028
hsa-miR-3150a-3p	8.62663	0	4.45533	0.191028
hsa-miR-4488	68.8107	3.14426	4.4774	0.00245261
hsa-miR-31-3p	78.4396	3.13143	4.49337	7.27836e-08
hsa-miR-3615	257.281	11.8757	4.49773	6.80426e-05
hsa-miR-378e	46.5364	2.01961	4.50705	4.17953e-10
hsa-miR-6724-5p	17.4822	0.63492	4.51482	0.00527597
hsa-miR-363-5p	3.16167	5.79718	4.51577	0.185664
hsa-miR-197-5p	40.2853	4.62023	4.52487	0.112664
hsa-miR-3200-5p	15.5364	0	4.55384	0.181738
hsa-miR-8075	10.8721	0	4.6144	0.175557
hsa-miR-4487	3.39982	0	4.62088	0.17514
hsa-miR-548b-5p	54.1134	2.08236	4.64927	0.0082525
hsa-miR-4758-3p	10.4791	0.0650736	4.64962	0.170891
hsa-miR-192-5p	216628	8575.36	4.65899	1.72245e-42
hsa-miR-504-3p	10.5907	0	4.66857	0.170607
hsa-miR-203a-5p	242.9	9.38899	4.67875	3.7014e-07
hsa-miR-200a-3p	1412.11	54.4683	4.70553	5.97311e-21
hsa-miR-550a-3p	3.60478	0	4.71094	0.166764
hsa-miR-500a-3p	226.633	8.26333	4.71096	1.33337e-08
hsa-miR-375-3p	1232.59	47.1431	4.72672	3.0072e-12
hsa-miR-548ah-3p	3.71082	0	4.75583	0.16205
hsa-miR-548p	3.71082	0	4.75583	0.16205
hsa-miR-585-3p	9.50029	0	4.76846	0.161913
hsa-miR-4798-5p	14.397	0	4.77681	0.161355
hsa-miR-548az-5p	9.92032	0	4.77681	0.161355
hsa-miR-362-3p	86.3826	2.87769	4.77708	6.12112e-06
hsa-miR-1973	33.3865	1.15806	4.78937	0.113707
hsa-miR-6511a-3p	3.93203	0	4.83203	0.157237
hsa-miR-196a-5p	3512.04	121.977	4.84413	1.25047e-29
hsa-miR-3960	50.2022	1.58369	4.84878	2.59602e-08
hsa-miR-4508	39.1415	9.14274	4.86748	0.0172532
hsa-miR-9898	13.0211	0.0650736	4.92617	0.148038
hsa-miR-133a-5p	19.7338	0.564909	4.92622	0.104867
hsa-miR-499b-5p	4.18319	0	4.92692	0.148538
hsa-miR-3129-5p	29.1573	0.0650736	4.95822	0.145343
hsa-miR-6755-5p	4.25872	0	4.97179	0.145343
hsa-miR-1255b-5p	15.8536	0	5.01027	0.142265
hsa-miR-2861	4.46267	0	5.02528	0.141351
hsa-miR-1286	4.5331	0	5.04574	0.139601
hsa-miR-4436b-3p	4.5331	0	5.04574	0.139601
hsa-miR-6743-5p	4.5331	0	5.04574	0.139601
hsa-miR-6743-3p	4.56348	0	5.05515	0.139555
hsa-miR-548ab	4.54258	0	5.05773	0.139555
hsa-miR-4722-5p	4.53649	0	5.07175	0.138797
hsa-miR-132-3p	9.59754	0.137022	5.1232	0.00024505
hsa-miR-4723-5p	4.7959	0	5.13982	0.134477
hsa-miR-514a-3p	4.83194	0	5.14697	0.134371
hsa-miR-5690	4.95816	0	5.18228	0.131552
hsa-miR-616-3p	18.324	0	5.20072	0.130086
hsa-miR-6777-5p	27.201	0	5.20075	0.130086
hsa-miR-548h-3p	20.2855	0	5.21774	0.0733201
hsa-miR-548z	20.2855	0	5.21774	0.0733201
hsa-miR-182-5p	3287.51	88.4335	5.22477	9.55076e-32
hsa-miR-769-3p	31.2225	0.737207	5.23677	0.00560661
hsa-miR-3196	67.5204	1.63886	5.24329	0.000217829
hsa-miR-212-3p	87.9339	2.09016	5.30229	0.00149269
hsa-miR-320a-5p	25.6249	0.508418	5.31421	0.00207959
hsa-miR-629-5p	882.693	21.9249	5.32841	6.76225e-10
hsa-miR-3200-3p	6.68425	0.0282454	5.34564	0.0445566
hsa-miR-548l	5.44712	0	5.3549	0.118219
hsa-miR-548e-5p	5.64304	0	5.38009	0.116546
hsa-miR-1262	5.74403	0	5.39727	0.115584
hsa-miR-10396b-5p	29.3878	0	5.41439	0.114372
hsa-miR-940	23.1842	0	5.50065	0.108407
hsa-miR-548i	6.37399	0	5.52954	0.107149
hsa-miR-1294	6.37853	0	5.54581	0.106467
hsa-miR-138-1-3p	6.3522	0	5.55814	0.105717
hsa-miR-579-3p	6.39227	0	5.56363	0.105523
hsa-miR-6515-5p	11.5376	0	5.57795	0.104867
hsa-miR-135b-3p	6.38331	0	5.579	0.104867
hsa-miR-6803-3p	9.44473	0.276234	5.69784	0.0764292
hsa-miR-502-3p	311.201	5.72312	5.72119	2.61569e-14
hsa-miR-561-3p	7.2335	4.61585	5.73708	0.0949707
hsa-miR-200b-3p	2718.95	50.0454	5.75635	2.25698e-23
hsa-miR-548ad-5p	9.55501	0.0650736	5.76371	0.00943239
hsa-miR-10524-5p	7.42745	0	5.78125	0.0341602
hsa-miR-196a-3p	59.1075	10.4949	5.81036	0.00742998
hsa-miR-149-3p	9.39582	27.3754	5.82587	0.0271239
hsa-miR-4516	2037.08	35.5894	5.84357	6.44288e-18
hsa-miR-3657	7.74972	0	5.85933	0.0868905
hsa-miR-6786-3p	7.98131	0	5.86634	0.08662
hsa-miR-215-5p	4870.41	83.4485	5.88472	4.59984e-35
hsa-miR-6732-3p	8.19328	0	5.92252	0.0832362
hsa-miR-3177-3p	36.0375	0.0982573	5.93606	0.0209839
hsa-miR-302c-3p	273.897	4.4304	5.95509	1.49838e-09
hsa-miR-141-3p	8249.61	129.926	6.00275	6.67788e-74
hsa-miR-767-3p	36.4787	0.0402654	6.006	0.0188193
hsa-miR-302a-5p	675.19	10.8296	6.02314	1.07024e-13
hsa-miR-548aq-5p	8.81936	0	6.0315	0.0500014
hsa-miR-372-3p	11857.6	182.056	6.03389	5.67635e-32
hsa-miR-548av-3p	9.10924	0	6.06715	0.0749948
hsa-miR-1299	9.09908	0	6.0749	0.074834
hsa-miR-4802-5p	35.5291	0	6.14054	0.0718817
hsa-miR-1537-3p	9.77698	0	6.17583	0.0700918
hsa-miR-548aa	24.7022	0	6.2333	0.0676107
hsa-miR-548t-3p	24.7022	0	6.2333	0.0676107
hsa-miR-4284	10.22	0	6.23349	0.0676107
hsa-miR-552-3p	21.4168	0	6.25325	0.0670157
hsa-miR-96-5p	643.978	8.13269	6.29221	2.01113e-22
hsa-miR-501-5p	571.433	7.22629	6.3074	1.57037e-15
hsa-miR-664a-5p	27.7641	0	6.32932	0.0633807
hsa-miR-1275	439.455	5.15788	6.36467	4.08772e-12
hsa-miR-636	11.2913	0	6.41501	0.00123593
hsa-miR-4661-5p	11.898	0	6.45835	0.0574272
hsa-miR-429	7093.74	81.5255	6.45974	1.00301e-21
hsa-miR-200c-3p	45374.4	508.392	6.48316	8.13098e-84
hsa-miR-3611	32.5113	0.280728	6.49586	8.5875e-05
hsa-miR-194-3p	12.4134	0	6.53266	0.0209694
hsa-miR-183-5p	2431.61	25.803	6.55973	1.13342e-33
hsa-miR-483-5p	55365	575.451	6.59075	1.53796e-63
hsa-miR-3178	17.8281	0.115396	6.61418	0.0501364
hsa-miR-6858-5p	19.1489	0.0564909	6.62406	0.00300924
hsa-miR-4326	13.4561	0	6.64906	0.00683178
hsa-miR-302b-5p	13.5347	0	6.66488	0.0135458
hsa-miR-10401-3p	13.7758	0	6.67567	0.0166725
hsa-miR-7111-5p	13.9288	0	6.69655	0.0474954
hsa-miR-1268a	19.7889	0.0650736	6.77867	0.0043696
hsa-miR-615-5p	20.361	0.191408	6.81842	0.0169663
hsa-miR-1287-5p	20.5991	0.0650736	6.83086	0.0171996
hsa-miR-9901	20.1406	0.0937043	6.84529	1.04463e-06
hsa-miR-1285-3p	27.9992	0.256482	6.84828	6.46893e-05
hsa-miR-34a-3p	15.806	0	6.87298	0.0120017
hsa-miR-373-3p	18516.7	151.049	6.93861	3.00226e-49
hsa-miR-548n	16.7764	0	6.9599	0.0153902
hsa-miR-5001-3p	16.8536	0	6.96872	0.0366835
hsa-miR-590-5p	463.517	3.47081	7.00952	1.28955e-13
hsa-miR-615-3p	189.174	1.46253	7.03905	3.1077e-28
hsa-miR-2278	18.1268	0	7.07122	0.0329808
hsa-miR-570-3p	28.2841	0.0685108	7.10027	2.92064e-06
hsa-miR-548ay-5p	24.3798	0.0650736	7.1016	8.53266e-06
hsa-miR-378a-5p	19.0554	2.25992	7.14422	0.011828
hsa-miR-3130-5p	25.1487	0.0402654	7.15333	9.37209e-05
hsa-miR-548ar-5p	19.433	0	7.17376	0.00337819
hsa-miR-548g-5p	19.433	0	7.17376	0.00337819
hsa-miR-548x-5p	19.433	0	7.17376	0.00337819
hsa-miR-1908-5p	43.8707	0.592734	7.20696	1.5678e-05
hsa-miR-9899	19.9906	0	7.21368	0.00782769
hsa-miR-4804-5p	26.4918	0.0937043	7.21744	0.000347461
hsa-miR-1228-3p	43.7115	0.381573	7.22474	3.63144e-05
hsa-miR-6844	20.274	0	7.23323	0.0247213
hsa-miR-4745-5p	20.6114	0	7.25903	0.00247092
hsa-miR-589-5p	37.0616	0.18047	7.26407	4.82171e-06
hsa-miR-8072	27.9501	0.0650736	7.28812	0.000255905
hsa-miR-3944-3p	32.2212	0.0564909	7.36188	0.000203437
hsa-miR-1226-5p	22.738	0	7.40223	0.00536688
hsa-miR-3176	30.9544	0.0982573	7.43453	0.00046579
hsa-miR-589-3p	31.2451	0.115396	7.45923	5.04373e-05
hsa-miR-3131	32.077	0.276234	7.48505	0.00109425
hsa-miR-576-5p	24.5599	0	7.50994	4.68997e-08
hsa-miR-548aj-5p	24.4805	0	7.51088	0.000203517
hsa-miR-3912-3p	24.836	0	7.52747	0.0038772
hsa-miR-619-5p	48.4949	0.344745	7.54152	1.90775e-07
hsa-miR-215-3p	123.91	0.656946	7.54805	6.31137e-17
hsa-miR-135b-5p	569.237	2.65949	7.55292	2.15973e-41
hsa-miR-548d-5p	34.4083	0.0650736	7.59529	2.07504e-06
hsa-miR-1292-5p	34.3422	0.276234	7.59921	5.11416e-07
hsa-miR-548ae-5p	46.1846	0.256482	7.61757	7.83813e-09
hsa-miR-934	34.4793	0.0402654	7.61878	1.10003e-05
hsa-miR-548o-3p	32.7574	0.0282454	7.62409	2.03426e-07
hsa-miR-577	26.653	0	7.63581	0.000293102
hsa-miR-3173-5p	27.3211	0	7.65387	2.41976e-06
hsa-miR-1226-3p	184.08	1.22452	7.6912	2.05525e-24
hsa-miR-141-5p	413.495	1.76999	7.71347	1.2054e-36
hsa-miR-3065-3p	35.0382	0.0282454	7.7253	4.3159e-06
hsa-miR-561-5p	38.2178	0.115396	7.73423	1.2378e-05
hsa-miR-5010-3p	28.8376	0	7.74611	0.000354618
hsa-miR-548au-5p	29.3954	0	7.77021	0.000911208
hsa-miR-765	39.6038	0.0650736	7.78638	0.000523635
hsa-miR-548am-5p	30.2792	0	7.81558	0.000206584
hsa-miR-6789-3p	41.5436	0.0982573	7.86341	6.18828e-06
hsa-miR-548j-5p	31.5607	0	7.86906	0.00235323
hsa-miR-3180	31.8619	0	7.88355	0.00265693
hsa-miR-3180-3p	31.8619	0	7.88355	0.00265693
hsa-miR-3620-3p	57.1874	0.196515	7.90345	4.57871e-07
hsa-miR-6805-5p	43.0918	0.0937043	7.90864	0.00015721
hsa-miR-302b-3p	2264.83	9.88546	7.93547	9.378e-46
hsa-miR-182-3p	44.541	0.115396	7.95881	7.26169e-05
hsa-miR-629-3p	84.533	0.25665	7.98695	3.24449e-17
hsa-miR-4525	34.0081	0	7.98794	0.000172676
hsa-miR-1843	34.4935	0	7.99937	1.11e-05
hsa-miR-548c-5p	34.8622	0	8.02076	6.02104e-05
hsa-miR-548o-5p	34.8622	0	8.02076	6.02104e-05
hsa-miR-1304-3p	195.77	1.10493	8.06275	1.65319e-30
hsa-miR-3187-3p	35.787	0	8.06582	4.39975e-08
hsa-miR-1296-3p	36.2329	0	8.06927	1.38773e-07
hsa-miR-371a-3p	3956.49	14.6047	8.07641	6.9666e-49
hsa-miR-3194-5p	47.6103	0.276234	8.07822	8.77983e-09
hsa-miR-4728-5p	36.4461	0	8.08778	0.000165587
hsa-miR-590-3p	1664.53	5.92985	8.09884	6.64452e-76
hsa-miR-3664-3p	46.8844	0.0282454	8.1388	2.26178e-06
hsa-miR-1301-3p	67.7052	0.196515	8.16217	5.02206e-09
hsa-miR-5010-5p	59.8495	0.0685108	8.18465	3.91985e-07
hsa-miR-200c-5p	93.0272	0.219822	8.2099	1.73722e-14
hsa-miR-183-3p	68.1299	0.158778	8.21122	8.75226e-14
hsa-miR-548bc	40.2338	0	8.21937	0.000402809
hsa-miR-664a-3p	53.0433	0.0650736	8.24182	3.75424e-11
hsa-miR-2110	328.424	1.06976	8.24239	1.29842e-19
hsa-miR-642a-3p	40.9838	0	8.24648	0.00577481
hsa-miR-6821-5p	150.707	0.370545	8.33673	2.62646e-12
hsa-miR-1285-5p	44.8181	0	8.38495	6.20761e-12
hsa-miR-3127-5p	55.2756	0.0282454	8.38569	0.000206322
hsa-miR-200b-5p	63.3084	0.115396	8.47861	2.19179e-07
hsa-miR-548as-3p	48.6095	0	8.50202	5.19274e-05
hsa-miR-3065-5p	98.6465	0.356765	8.5147	6.88526e-18
hsa-miR-4725-3p	60.9268	0.0282454	8.52952	7.64277e-06
hsa-miR-4739	50.6442	0	8.55491	0.000163754
hsa-miR-502-5p	87.7861	0.369939	8.56885	1.16429e-13
hsa-miR-4466	177.364	0.373278	8.59199	1.7981e-24
hsa-miR-551a	52.7428	0	8.61862	1.96849e-08
hsa-miR-942-5p	92.3837	0.209101	8.64633	7.88687e-14
hsa-miR-501-3p	707.479	2.18305	8.64706	2.3594e-53
hsa-miR-10399-3p	89.7994	0.3165	8.6526	1.55658e-11
hsa-miR-625-3p	230.528	0.586378	8.70509	1.97135e-28
hsa-miR-302d-3p	998.353	2.19096	8.73274	3.00226e-49
hsa-miR-548aq-3p	58.5848	0	8.76485	2.51719e-05
hsa-miR-584-5p	76.9804	0.115396	8.76928	2.33977e-09
hsa-miR-4484	78.6283	0.0982573	8.78223	3.59535e-07
hsa-miR-3182	104.13	0.163331	8.87316	8.32577e-22
hsa-miR-941	177.383	0.530153	8.99172	2.01728e-26
hsa-miR-339-3p	89.4435	0.0282454	9.05574	2.58668e-24
hsa-miR-548k	469.026	1.16368	9.12846	1.63743e-30
hsa-miR-1303	250.582	0.955206	9.17479	5.02031e-27
hsa-miR-302a-3p	388.672	0.626116	9.34739	3.06239e-44
hsa-miR-548b-3p	94.1552	0	9.46042	3.19764e-14
hsa-miR-3679-5p	165.929	0.374492	9.4823	4.41114e-16
hsa-miR-625-5p	2166.32	3.23456	9.61315	1.40201e-70
hsa-miR-1305	109.898	0	9.69313	1.71041e-17
hsa-miR-367-3p	160.319	0.0282454	9.91214	1.13656e-19
hsa-miR-373-5p	206.917	0.126503	9.92927	3.2041e-30
hsa-miR-641	232.097	0.30448	10.084	1.85206e-14
hsa-miR-371a-5p	1686.62	1.22339	10.6107	2.90533e-87
