# Supplementary material for: Extracellular vesicles and their RNA cargo facilitate bidirectional cross-kingdom communication between human and bacterial cells
Source: Gut Microbes. 2026 Feb 20;18(1):2630482. doi: 10.1080/19490976.2026.2630482 (PMC12928640; doi:10.1080/19490976.2026.2630482)
Supplement: Supplementary_Table5_final.xlsx [file KGMI_A_2630482_SM6284.xlsx]

## Sheet: 10 h
	10 h Incubation
Gene Name	Log2 FC (OMV vs LPS)	Absolute Cohen's d (OMV vs LPS)	Log2 FC (OMV vs PBS)	Absolute Cohen's d (OMV vs PBS)	Log2 FC (LPS vs PBS)	Absolute Cohen's d (LPS vs PBS)
CCL20	1.358	1.08114	1.443	1.17232	0.101638	0.267995
CCL5	-1.661	0.74016	0.614	1.17873	2.336	1.07092
CX3CL1	1.36916	0.744353	1.66275	1.03366	0.282039	0.353219
CXCL10	2.533	2.09124	2.817	2.16353	0.181	0.0340699
CXCL11	1.435	0.831144	2.473	1.40951	1.026	0.707107
CXCL8	2.358	1.49823	2.131	1.39149	-0.215	0.162818
IL36G	-1.12321	0.707107	-2.10609	1.04401	-0.986816	0.423304
NLRP1	2.30166	0.920753	0.353306	0.321238	-1.91432	0.994079
NLRP9	1.84789	2.34322	-0.414686	0.43214	-2.27412	1.38799
TLR3	2.216	0.910081	-0.478	0.216628	-2.677	1.00666
TLR7	2.575	1.30028	1.523	0.9611	-1.072	0.552625
	10 h Transfection
Gene Name	Log2 FC (OMV-RNA vs LPS)	Absolute Cohen's d (OMV-RNA vs LPS)	Log2 FC (OMV-RNA vs ANC)	Absolute Cohen's d (OMV-RNA vs ANC)	Log2 FC (LPS vs ANC)	Absolute Cohen's d (LPS vs ANC)
CCL20	0.514	0.133642	-1.427	0.933866	-1.92	1.0476
CX3CL1	-1.225	1.09855	-2.045	0.978758	-0.733	0.472467
CXCL5	-0.122	0.707107	-1.28	0.912871	-1.112	0.647198
IL1B	-0.726457	0.710941	-1.04699	0.986102	-0.337982	0.250128
TLR3	0.208	0.183806	-0.982	1.25126	-1.211	0.956828
Log2 Fold Change > 0 indicates higher expression of the gene in Caco-2 cells following treatment with the first condition of the respective comparison
Log2 Fold Change < 0 indicates reduced expression of the gene in Caco-2 cells following treatment with the first condition of the respective comparison

## Sheet: 24 h
	24 h Incubation
Gene Name	Log2 FC (OMV vs LPS)	Absolute Cohen's d (OMV vs LPS)	Log2 FC (OMV vs PBS)	Absolute Cohen's d (OMV vs PBS)	Log2 FC (LPS vs PBS)	Absolute Cohen's d (LPS vs PBS)
CASP1	0.251459	0.15552	2.3442	2.0754	2.09139	0.707107
CCL20	1.627	1.42421	2.039	1.55699	0.448	0.442865
CXCL10	1.857	1.85526	2.076	2.27457	0.252	0.23058
CXCL11	1.699	1.21061	-0.258	0.145702	-1.972	1.201
CXCL8	1.416	0.569916	2.88	0.918739	1.491	0.467201
NOD2	-0.155094	0.282234	1.3054	1.20623	1.47285	1.366
NLRP1	-0.623466	0.406787	2.868	1.44077	3.498	1.14349
TLR3	2.394	2.02418	1.979	2.00177	-0.32	0.188458
TLR7	1.18	1.18336	2.142	1.64805	0.975	0.536808
	24 h Transfection
Gene Name	Log2 FC (OMV-RNA vs LPS)	Absolute Cohen's d (OMV-RNA vs LPS)	Log2 FC (OMV-RNA vs ANC)	Absolute Cohen's d (OMV-RNA vs ANC)	Log2 FC (LPS vs ANC)	Absolute Cohen's d (LPS vs ANC)
CCL20	0.463326	0.533573	-0.653919	0.638888	-1.08759	1.37985
IL6	-0.0667711	0.400467	1.6866	1.18003	1.84136	0.919144
TLR3	-0.964775	0.408863	-1.59909	-1.17734	-0.705604	0.478692
TLR7	1.125	1.01832	-0.216	0.210513	-1.351	1.05835
Log2 Fold Change > 0 indicates higher expression of the gene in Caco-2 cells following treatment with the first condition of the respective comparison
Log2 Fold Change < 0 indicates reduced expression of the gene in Caco-2 cells following treatment with the first condition of the respective comparison
